# Supplementary material for: Privacy-preserving k-NN interpolation over two encrypted databases
Source: PeerJ Comput Sci. 2022 May 31;8:e965. doi: 10.7717/peerj-cs.965 (PMC9202633; doi:10.7717/peerj-cs.965)
Supplement: Supplemental Information 1 [file peerj-cs-08-965-s001.java]

package de.henku.jpaillier;

import java.io.BufferedReader;
import java.io.File;
import java.io.FileInputStream;
import java.io.IOException;
import java.io.InputStreamReader;
import java.io.UnsupportedEncodingException;
import java.math.BigInteger;
 
import java.util.Random;
 
public class CSP_Test {

	public static void main(String[] args) {
		// TODO Auto-generated method stub

		if (args.length != 7) {
			System.err.println("Parametreler eksik. Lütfen aşağıdaki formatta paramaterleri giriniz");
			System.err.println("keySize attributeValueLen(bit) kValue attributeNum dataFile1 dataFile2 queryFile");
			return;
		}

		int keySize = 0;
		int attribBitSize=0;
		int kValue = 0;
		int attributeNum = 0;
		String datafile1 = null;
		String datafile2 = null;
		String queryfile = null;

		try {
			keySize = Integer.parseInt(args[0]);
			attribBitSize = Integer.parseInt(args[1]);	
			kValue = Integer.parseInt(args[2]);
			attributeNum = Integer.parseInt(args[3]);
			datafile1 = args[4];
			datafile2 = args[5];
			queryfile = args[6];
		} catch (Exception ex) {
			System.err.println("Parametreler eksik ya da hatalı. Lütfen aşağıdaki formatta paramaterleri giriniz");
			System.err.println("keySize attributeValueLen(bit) kValue attributeNum dataFile1 dataFile2 queryFile");
			return;
		}

		CSP csp1 = new CSP(keySize, datafile1, attributeNum);
		CSP csp2 = new CSP(keySize, datafile2, attributeNum);

		csp1.LengthValue=attribBitSize;
		csp2.LengthValue=attribBitSize;

		csp1.serverName = "server1";
		csp2.serverName = "server2";

		PublicKey pk1 = csp1.publicKey;
		PublicKey pk2 = csp2.publicKey;

		long startTime = System.nanoTime();
        long totalTime =0;
		// int data[] = {20,1,3,10,18,1,0,16,0,1,5,2};
		// BigInteger[] q1 = queryData(data, pk1);
		// BigInteger[] q2 = queryData(data, pk2);

		BigInteger[] q1 = queryReadData(queryfile, attributeNum, pk1);
		BigInteger[] q2 = queryReadData(queryfile, attributeNum, pk2);

		csp1.query(q1);

		long endTime = System.nanoTime();

		System.err.println("1. zaman " + ((endTime - startTime) / 1000000));
        totalTime+=((endTime - startTime) / 1000000);
		// startTime = System.nanoTime();

		csp2.query(q2);

		// endTime = System.nanoTime();
		// System.err.println("2. zaman"+((endTime - startTime)/1000000));

		startTime = System.nanoTime();
		// gelen attribute değerlerine rastgele değer ekleyecek
		Random rnd = new Random();
		BigInteger r_attribute = BigInteger.valueOf(rnd.nextInt(100) + 1);

		BigInteger[] IndexResultSum = new BigInteger[attributeNum];

		for (int i = 0; i < attributeNum; i++)
			IndexResultSum[i] = csp1.publicKey.encrypt(r_attribute);

		endTime = System.nanoTime();
		System.err.println("2. zaman " + ((endTime - startTime) / 1000000));
		totalTime+=((endTime - startTime) / 1000000);
		
		for (int k = 1; k <= kValue; k++) {

			BigInteger[] Emin1 = csp1.SMINn(csp1.SSED_Bitwise);
			// csp1.cozYaz(Emin1);System.err.println("öncesi emin1");

			startTime = System.nanoTime();

			BigInteger[] Emin2 = csp2.SMINn(csp2.SSED_Bitwise);
			// csp2.cozYaz(Emin2);System.err.println("öncesi emin2");

			BigInteger Emin2Decimal = csp2.ConvertBitwiseToDecimal(Emin2);
			Emin2 = csp1.SecureBitDecomposition(csp2.ST(Emin2Decimal, pk1));

			BigInteger Eminpk1 = csp1.ConvertBitwiseToDecimal(csp1.SecureMin(Emin1, Emin2));
			BigInteger Eminpk2 = csp1.ST(Eminpk1, pk2);

			BigInteger[] IndexResultcsp1 = csp1.IndexSBAOR(Eminpk1);

			endTime = System.nanoTime();
			System.err.println(k + ".k ->İndex. zaman " + ((endTime - startTime) / 1000000));
			totalTime+=((endTime - startTime) / 1000000);
			
			BigInteger[] IndexResultcsp2 = csp2.IndexSBAOR(Eminpk2);

			startTime = System.nanoTime();

			for (int i = 0; i < attributeNum; i++) {
				IndexResultSum[i] = IndexResultSum[i]
						.multiply(IndexResultcsp1[i].multiply(csp2.ST(IndexResultcsp2[i], csp1.publicKey)));

				// System.out.println(i+". SUm = "+
				// csp1.keypair.decrypt((IndexResultSum[i])));
				// System.out.println(i+". csp1 = "+
				// csp2.keypair.decrypt((IndexResultcsp2[i])));

			}

			endTime = System.nanoTime();
			System.err.println(k + ".k ->3. zaman " + ((endTime - startTime) / 1000000));
			totalTime+=((endTime - startTime) / 1000000);
		}

		startTime = System.nanoTime();
		for (int i = 0; i < attributeNum; i++)
			System.out.println(i+". attribute : "+
					(csp1.keypair.decrypt(IndexResultSum[i]).subtract(r_attribute)).divide(BigInteger.valueOf(kValue)));

		endTime = System.nanoTime();
		System.err.println("4. zaman " + ((endTime - startTime) / 1000000));
		totalTime+=((endTime - startTime) / 1000000);
		
		System.out.println("Total elapsed time (ms) : "+totalTime);
	}

	public static BigInteger[] queryReadData(String fileName, int attributeNum, PublicKey publicKey) {

		try {
			File fileDir = new File(fileName);

			BufferedReader in = new BufferedReader(new InputStreamReader(new FileInputStream(fileDir), "UTF8"));

			BigInteger[] dataArray = new BigInteger[attributeNum];
			String str;

			while ((str = in.readLine()) != null) {
				String[] attributes = str.split(",");

				for (int i = 0; i < attributeNum; i++)
					dataArray[i] = publicKey.encrypt(BigInteger.valueOf(Integer.parseInt(attributes[i])));

			}

			in.close();
			return dataArray;
		} catch (UnsupportedEncodingException e) {
			System.out.println(e.getMessage());
		} catch (IOException e) {
			System.out.println(e.getMessage());
		} catch (Exception e) {
			System.out.println(e.getMessage());
		}

		return null;
	}

	public static BigInteger[] queryData(int[] arr, PublicKey publicKey) {
		BigInteger[] data = new BigInteger[arr.length];
		for (int i = 0; i < arr.length; i++)
			data[i] = publicKey.encrypt(BigInteger.valueOf(arr[i]));

		return data;
	}
}
