# Supplementary material for: Privacy-preserving k-NN interpolation over two encrypted databases
Source: PeerJ Comput Sci. 2022 May 31;8:e965. doi: 10.7717/peerj-cs.965 (PMC9202633; doi:10.7717/peerj-cs.965)
Supplement: Supplemental Information 2 [file peerj-cs-08-965-s002.java]

/**
 * 
 */
package de.henku.jpaillier;

import java.io.BufferedReader;
import java.io.File;
import java.io.FileInputStream;
import java.io.IOException;
import java.io.InputStreamReader;
import java.io.UnsupportedEncodingException;
import java.math.BigInteger;
import java.nio.file.Files;
import java.nio.file.Paths;
import java.util.Random;

/**
 * @author sdemir
 *
 */
public class CSP {

	public int keySize;
	public KeyPair keypair;
	public PublicKey publicKey;
	public int LengthValue = 10;
	public int attributeNum;
	public BigInteger[] SSED_Value;
	public BigInteger[][] SSED_Bitwise;
	public BigInteger[] SSED_alpha;
	public BigInteger ServerData[][];
	public BigInteger[] Emin;
	public String serverName;

	public CSP(int keySize, String dataFile, int attributesNumber) {
		KeyPairBuilder keygen = new KeyPairBuilder();
		keygen.bits(keySize);		

		keypair = keygen.generateKeyPair();
		publicKey = keypair.getPublicKey();
		
		attributeNum =attributesNumber;
		
		dataGen(dataFile);
		

		SSED_Value = new BigInteger[ServerData.length];
		SSED_Bitwise = new BigInteger[ServerData.length][LengthValue];

//		long stopTime = System.nanoTime();
//		System.out.println();
//		System.out.println("İşlem süresi (ms):"+((stopTime-startTime)/ 1000000));
	}

	public void query(BigInteger[] queryData) {

		for (int i = 0; i < ServerData.length; i++) {
			SSED_Value[i] = secureEuclideanDistance(ServerData[i], queryData);
			//System.err.println(i+". SSED:"+keypair.decrypt(SSED_Value[i]));
			
			SSED_Bitwise[i] = SecureBitDecomposition(SSED_Value[i]);
		}
	}

	public void dataGen(String dataFile) {
		ServerData = readData(dataFile);
	}

	public BigInteger ConvertBitwiseToDecimal(BigInteger[] arr) {
		int len = arr.length;
		BigInteger value = arr[len - 1];

		for (int i = len - 2; i >= 0; i--)
			value = value.multiply(
					arr[i].modPow(BigInteger.valueOf((long) Math.pow(2, len - i - 1)), publicKey.getnSquared()));
		return value;
	}

//	public BigInteger[] queryData(int a, int b, int c, int d) {
//		BigInteger[] data = new BigInteger[4];
//		data[0] = publicKey.encrypt(BigInteger.valueOf(a));
//		data[1] = publicKey.encrypt(BigInteger.valueOf(b));
//		data[2] = publicKey.encrypt(BigInteger.valueOf(c));
//		data[3] = publicKey.encrypt(BigInteger.valueOf(d));
//
//		return data;
//	}

	public BigInteger secureMultiply(BigInteger a, BigInteger b) {
		Random rnd = new Random();
		int s1 = rnd.nextInt(30);
		int s2 = rnd.nextInt(30);

		BigInteger r1 = BigInteger.valueOf(s1);
		BigInteger r2 = BigInteger.valueOf(s2);

		BigInteger ar1 = a.multiply(publicKey.encrypt(r1));
		BigInteger br2 = b.multiply(publicKey.encrypt(r2));

		BigInteger r1xr2 = publicKey.encrypt(r1).modPow(r2, publicKey.getnSquared());
		BigInteger axr2 = a.modPow(r2, publicKey.getnSquared());
		BigInteger bxr1 = b.modPow(r1, publicKey.getnSquared());

		BigInteger rest = r1xr2.multiply(axr2).multiply(bxr1);

		BigInteger Server2Result = PaillierSubtract(Server2Multiply(ar1, br2), rest);

		return Server2Result.mod(publicKey.getnSquared());
	}

	public BigInteger PaillierSubtract(BigInteger operand1, BigInteger operand2) {
		BigInteger n = publicKey.getN().subtract(BigInteger.ONE);
		operand2 = operand2.modPow(n, publicKey.getnSquared());
		return operand1.multiply(operand2);
	}

	public BigInteger PaillierSubtract(BigInteger operand1, BigInteger operand2, PublicKey otherPublicKey) {
		BigInteger n = otherPublicKey.getN().subtract(BigInteger.ONE);
		operand2 = operand2.modPow(n, otherPublicKey.getnSquared());
		return operand1.multiply(operand2);
	}

	public BigInteger secureEuclideanDistance(BigInteger[] dataset, BigInteger[] query) {
		

		BigInteger sub = PaillierSubtract(dataset[0], query[0]);
		BigInteger result = secureMultiply(sub, sub);

		for (int i = 1; i <attributeNum ; i++) {
			sub = PaillierSubtract(dataset[i], query[i]);

			result = result.multiply(secureMultiply(sub, sub));
		}

		return result;
	}

	public BigInteger SBOR(BigInteger operand1, BigInteger operand2) {
		return PaillierSubtract(operand1.multiply(operand2), secureMultiply(operand1, operand2));
	}

	public BigInteger EncryptedLSB(BigInteger Y) {
		BigInteger y = keypair.decrypt(Y.mod(publicKey.getnSquared()));

		if (y.mod(BigInteger.valueOf(2)).equals(BigInteger.ONE))
			return publicKey.encrypt(BigInteger.ONE.mod(publicKey.getnSquared()));
		else
			return publicKey.encrypt(BigInteger.ZERO.mod(publicKey.getnSquared()));
	}

	public BigInteger[] SecureBitDecomposition(BigInteger T) {

		BigInteger[] arr = new BigInteger[LengthValue];

		for (int i = LengthValue - 1; i >= 0; i--) {
			Random rnd = new Random();
			int r = rnd.nextInt(30)+1;
			BigInteger En_r = publicKey.encrypt(BigInteger.valueOf(r).mod(publicKey.getnSquared()));
			BigInteger alpha = EncryptedLSB(T.multiply(En_r));
			BigInteger lastBit;
			BigInteger one = publicKey.encrypt(BigInteger.ONE.mod(publicKey.getnSquared()));

			BigInteger powl = BigInteger.valueOf(2).modPow(BigInteger.valueOf(-1), publicKey.getnSquared());
			// 1/2 işlemi için

			if (r % 2 == 0)
				lastBit = alpha;
			else
				lastBit = PaillierSubtract(one, alpha);

			BigInteger Z = PaillierSubtract(T, lastBit); // Z= T - lsb
			T = Z.modPow(powl, publicKey.getnSquared());

			arr[i] = lastBit;
			// cozYaz(i+"bit",lastBit);
		}
		return arr;
	}

	public BigInteger[] SecureMin(BigInteger[] u, BigInteger[] v) {
		Random rnd = new Random();
		BigInteger Hi = publicKey.encrypt(BigInteger.ZERO);
		BigInteger[] L_array = new BigInteger[LengthValue];
		BigInteger[] G_array = new BigInteger[LengthValue];
		int _r = 13;
		BigInteger r = publicKey.encrypt(BigInteger.valueOf(_r));

		for (int i = 0; i < LengthValue; i++)// LengthValue;i++)
		{
			BigInteger Wi = PaillierSubtract(v[i], secureMultiply(u[i], v[i]));
			BigInteger Gama_i = PaillierSubtract(u[i], v[i]).multiply(r);

			BigInteger Gi = PaillierSubtract(u[i].multiply(v[i]),
					secureMultiply(u[i], v[i]).modPow(BigInteger.valueOf(2), publicKey.getnSquared()));

			BigInteger r_i = BigInteger.valueOf(rnd.nextInt(30) + 1);

			if (i != 0) {
				Hi = Gi.multiply(Hi.modPow(r_i, publicKey.getnSquared()));
			}

			BigInteger Fi_i = PaillierSubtract(Hi, publicKey.encrypt(BigInteger.ONE));
			BigInteger Li = Wi.multiply(Fi_i.modPow(BigInteger.valueOf(rnd.nextInt(30) + 1), publicKey.getnSquared()));

			// cozYaz("r ",r);
			// cozYaz(r_i);
			// cozYaz(u[i]);
			// cozYaz(v[i]);
			// cozYaz(Wi);
			// cozYaz("gama",Gama_i);
			// cozYaz(Gi);
			// cozYaz(Hi);

			// cozYaz("fi",Fi_i.multiply(publicKey.encrypt(BigInteger.valueOf(1))));

			// cozYaz("Li
			// ",Li.multiply(publicKey.encrypt(BigInteger.valueOf(20))));
			// System.out.println();
			L_array[i] = Li;
			G_array[i] = Gama_i;
		}

		Server2MinResult result = Server2Min(pi_1(L_array), pi_1(G_array));
		// Server2MinResult result = Server2Min((L_array), (G_array));

		result.M = pi_1_reverse(result.M);
		BigInteger[] resultArray = new BigInteger[LengthValue];

		for (int i = 0; i < LengthValue; i++) {
			BigInteger n = publicKey.getN().subtract(BigInteger.valueOf(_r));
			BigInteger operand2 = publicKey.encrypt(result.alpha).modPow(n, publicKey.getnSquared());
			resultArray[i] = v[i].multiply(result.M[i].multiply(operand2));
			// cozYaz(v[i].multiply(result.M[i].multiply(operand2)));
		}
		return resultArray;
	}

	public BigInteger[] SMINn(BigInteger[][] d) {

		BigInteger[] min = new BigInteger[LengthValue];

		min = SecureMin(d[0], d[1]);

		for (int i = 2; i < d.length; i++)
			min = SecureMin(min, d[i]);

//System.err.println(serverName+" min"+keypair.decrypt(ConvertBitwiseToDecimal(min)));
		return (min);
	}

	public BigInteger SMINnOLD(BigInteger[][] d) {
		int n = d.length;
		double log2n = Math.ceil(Math.log(n) / Math.log(2));

		// int d[] = { 6, 3, 2, 3, 4, -1, 8, -5 };

		int a;
		int b;

		for (int i = 1; i <= log2n; i++) {
			for (int j = 1; j <= n / 2; j++) {

				if (i == 1) {
					a = 2 * j - 1 - 1;
					b = 2 * j - 1;
					// cozYaz(d[i]);
					d[a] = SecureMin(d[a], d[b]); // System.err.println("jjj");
					// d[b] =
					// SecureBitDecomposition(publicKey.encrypt(BigInteger.ZERO));

				} else {
					a = 2 * i * (j - 1) + 1 - 1;
					b = 2 * i * j - 1 - 1;
					d[a] = SecureMin(d[a], d[b]);
					// d[b] =
					// SecureBitDecomposition(publicKey.encrypt(BigInteger.ZERO));
				}

				// System.out.println(i + "." + j + " a:" + (a+1) + " b:" +
				// (b+1));

			}
			n = n / 2;
		}

		// for (int i = 0; i < LengthValue; i++)
		cozYaz(d[0]);

		return null;
	}

	public Server2MinResult Server2Min(BigInteger[] L_array, BigInteger[] Gm_array) {
		BigInteger[] M_array = new BigInteger[LengthValue];
		BigInteger alpha = BigInteger.ZERO;

		for (int i = 0; i < LengthValue; i++)
			if (keypair.decrypt(L_array[i]).equals(BigInteger.ONE))
				alpha = BigInteger.ONE;

		for (int i = 0; i < LengthValue; i++)
			M_array[i] = Gm_array[i].modPow(alpha, publicKey.getnSquared());

		Server2MinResult result = new Server2MinResult(M_array, alpha);
		return result;
	}

	public BigInteger Server2Multiply(BigInteger ar1, BigInteger br2) {
		BigInteger op1 = keypair.decrypt(ar1.mod(publicKey.getnSquared()));
		BigInteger op2 = keypair.decrypt(br2.mod(publicKey.getnSquared()));

		BigInteger result = publicKey.encrypt(op1).modPow(op2, publicKey.getnSquared());

		return result;
	}

	public BigInteger[] pi_1(BigInteger[] arr) {
		int per[] = { 0, 1, 2, 3, 4, 5, 6, 7, 8, 9, 10, 11, 12, 13, 14, 15 };
		BigInteger[] result = new BigInteger[LengthValue];

		for (int i = 0; i < LengthValue; i++)
			result[i] = arr[per[i]];

		return result;
	}

	public BigInteger[] pi_1_reverse(BigInteger[] arr) {
		int per[] = { 0, 1, 2, 3, 4, 5, 6, 7, 8, 9, 10, 11, 12, 13, 14, 15 };
		BigInteger[] result = new BigInteger[LengthValue];

		for (int i = 0; i < LengthValue; i++)
			result[i] = arr[per[i]];
		return result;
	}

	public void cozYaz(String mesaj, BigInteger x) {
		System.out.print(mesaj + ":" + keypair.decrypt(x.mod(publicKey.getnSquared())));
	}

	public void cozYaz(BigInteger x) {
		System.out.print(keypair.decrypt(x.mod(publicKey.getnSquared())) + "");
	}

	public void cozYaz(BigInteger[] x) {
		if (x == null) {
			System.err.println("boş geldi");
			return;
		}
		for (int i = 0; i < x.length; i++)
			System.out.print(keypair.decrypt(x[i].mod(publicKey.getnSquared())) + "\t");
	}

	public BigInteger[][] readData(String fileName) {

		try {
			File fileDir = new File(fileName);

			BufferedReader in = new BufferedReader(new InputStreamReader(new FileInputStream(fileDir), "UTF8"));

			int countOfLines = (int) Files.lines(Paths.get(new File(fileName).getPath())).count();

			BigInteger[][] dataArray = new BigInteger[countOfLines][attributeNum];
			String str;

			int counter = 0;
			while ((str = in.readLine()) != null) {
				String[] attributes = str.split(",");
				
				for(int i=0; i< attributeNum ;i++)					
				   dataArray[counter][i] = publicKey.encrypt(BigInteger.valueOf(Integer.parseInt(attributes[i])));
								
				counter++;
			}

			in.close();
			return dataArray;
		} catch (UnsupportedEncodingException e) {
			System.out.println(e.getMessage());
		} catch (IOException e) {
			System.out.println(e.getMessage());
		} catch (Exception e) {
			System.out.println(e.getMessage());
		}

		return null;
	}

	public BigInteger SBAOR(BigInteger[] x, BigInteger[] y) {
		BigInteger R = SBOR(secureMultiply(x[0], y[0]), secureMultiply(x[1], y[1]));

		for (int i = 2; i < LengthValue; i++) {
			R = SBOR(R, secureMultiply(x[i], y[i]));
		}
		return PaillierSubtract(publicKey.encrypt(BigInteger.ONE), R);
	}

	public BigInteger Server2ST(BigInteger ar, PublicKey otherPublicKey) {
		BigInteger result = keypair.decrypt(ar);
		return otherPublicKey.encrypt(result);
	}

	public BigInteger ST(BigInteger a, PublicKey otherPublicKey) {
		Random rnd = new Random();
		BigInteger r = BigInteger.valueOf(rnd.nextInt(30) + 1);
		BigInteger A = a.multiply(publicKey.encrypt(r));
		BigInteger B = Server2ST(A, otherPublicKey);

		return PaillierSubtract(B, otherPublicKey.encrypt(r), otherPublicKey);
	}

	public BigInteger[] Index(BigInteger Emin) {
		//long startTime, endTime = System.nanoTime();

		SSED_alpha = new BigInteger[ServerData.length];
		BigInteger[] minAtrribute = new BigInteger[attributeNum];

		for (int i = 0; i < ServerData.length; i++) {
			SSED_alpha[i] = PaillierSubtract(ConvertBitwiseToDecimal(SSED_Bitwise[i]), Emin);
			Random rnd = new Random();
			BigInteger r = BigInteger.valueOf(rnd.nextInt(30) + 1);
			SSED_alpha[i] = SSED_alpha[i].modPow(r, publicKey.getnSquared());

			// startTime = System.nanoTime();
			// SSED_alpha[i]=SBAOR(SecureBitDecomposition(SSED_alpha[i]),SecureBitDecomposition(publicKey.encrypt(BigInteger.valueOf(1023))));

			// endTime = System.nanoTime();
			// System.err.println(i+".SBAOR zaman"+((endTime - startTime)/1000000));

		}

		SSED_alpha = pi_2(SSED_alpha);

		for (int i = 0; i < ServerData.length; i++) {
			if (keypair.decrypt(SSED_alpha[i]).intValue() == 0)
				SSED_alpha[i] = publicKey.encrypt(BigInteger.ONE);
			else
				SSED_alpha[i] = publicKey.encrypt(BigInteger.ZERO);
		}

		SSED_alpha = pi_2(SSED_alpha);

		for (int i = 0; i < ServerData.length; i++) {
			for (int j = 0; j < attributeNum; j++) {
				if (i == 0)
					minAtrribute[j] = secureMultiply(SSED_alpha[i], ServerData[i][j]);
				else
					minAtrribute[j] = minAtrribute[j].multiply(secureMultiply(SSED_alpha[i], ServerData[i][j]));
			}

			SSED_Bitwise[i] = OR_SSED_alpha(SSED_Bitwise[i], SSED_alpha[i]);

			// System.err.println(i+".
			// bitwise:"+keypair.decrypt(ConvertBitwiseToDecimal(SSED_Bitwise[i])));
			// cozYaz(ConvertBitwiseToDecimal(SSED_Bitwise[i]));System.err.println();
		}

		return minAtrribute;

	}

	public BigInteger[] IndexSBAOR(BigInteger Emin) {
		//long startTime, endTime = System.nanoTime();

		SSED_alpha = new BigInteger[ServerData.length];
		BigInteger[] minAtrribute = new BigInteger[attributeNum];

		for (int i = 0; i < ServerData.length; i++) {
			SSED_alpha[i] = PaillierSubtract(ConvertBitwiseToDecimal(SSED_Bitwise[i]), Emin);
			Random rnd = new Random();
			BigInteger r = BigInteger.valueOf(rnd.nextInt(30) + 1);
			SSED_alpha[i] = SSED_alpha[i].modPow(r, publicKey.getnSquared());
			
			SSED_alpha[i]=SBAOR(SecureBitDecomposition(SSED_alpha[i]),SecureBitDecomposition(publicKey.encrypt(BigInteger.valueOf(1023))));

			
			for (int j = 0; j < attributeNum; j++) {
				if (i == 0)
					minAtrribute[j] = secureMultiply(SSED_alpha[i], ServerData[i][j]);
				else
					minAtrribute[j] = minAtrribute[j].multiply(secureMultiply(SSED_alpha[i], ServerData[i][j]));
			}

			SSED_Bitwise[i] = OR_SSED_alpha(SSED_Bitwise[i], SSED_alpha[i]);

			// System.err.println(i+".
			// bitwise:"+keypair.decrypt(ConvertBitwiseToDecimal(SSED_Bitwise[i])));
			// cozYaz(ConvertBitwiseToDecimal(SSED_Bitwise[i]));System.err.println();
		}

		return minAtrribute;

	}

	
	
	
	
	public BigInteger[] pi_2(BigInteger[] arr) {
		BigInteger[] temp = new BigInteger[arr.length];
		for (int i = 0; i < temp.length; i++)
			temp[i] = arr[i];

		return temp;
	}

	public BigInteger[] Index2(BigInteger Emin) {
		SSED_alpha = new BigInteger[ServerData.length];
		BigInteger[] minAtrribute = new BigInteger[attributeNum];

		for (int i = 0; i < ServerData.length; i++) {
			SSED_alpha[i] = PaillierSubtract(ConvertBitwiseToDecimal(SSED_Bitwise[i]), Emin);
			Random rnd = new Random();
			BigInteger r = BigInteger.valueOf(rnd.nextInt(30) + 1);
			SSED_alpha[i] = SSED_alpha[i].modPow(r, publicKey.getnSquared());

		}

		SSED_alpha = pi_2(SSED_alpha);

		for (int i = 0; i < ServerData.length; i++) {
			if (keypair.decrypt(SSED_alpha[i]).intValue() == 0)
				SSED_alpha[i] = publicKey.encrypt(BigInteger.ONE);
			else
				SSED_alpha[i] = publicKey.encrypt(BigInteger.ZERO);
		}

		SSED_alpha = pi_2(SSED_alpha);

		for (int i = 0; i < ServerData.length; i++) {
			for (int j = 0; j < attributeNum; j++) {
				if (i == 0)
					minAtrribute[j] = secureMultiply(SSED_alpha[i], ServerData[i][j]);
				else
					minAtrribute[j] = minAtrribute[j].multiply(secureMultiply(SSED_alpha[i], ServerData[i][j]));
			}

			SSED_Bitwise[i] = OR_SSED_alpha(SSED_Bitwise[i], SSED_alpha[i]);

			// System.err.println(i+".
			// bitwise:"+keypair.decrypt(ConvertBitwiseToDecimal(SSED_Bitwise[i])));
			// cozYaz(ConvertBitwiseToDecimal(SSED_Bitwise[i]));System.err.println();
		}

		return minAtrribute;

	}

	public BigInteger[] OR_SSED_alpha(BigInteger[] a, BigInteger alpha) {
		for (int i = 0; i < a.length; i++)
			a[i] = SBOR(a[i], alpha);
		return a;
	}

}
