# Supplementary material for: Privacy-preserving k-NN interpolation over two encrypted databases
Source: PeerJ Comput Sci. 2022 May 31;8:e965. doi: 10.7717/peerj-cs.965 (PMC9202633; doi:10.7717/peerj-cs.965)
Supplement: Supplemental Information 3 [file peerj-cs-08-965-s003.csv]

26	6	1	3	1	31	1	0	5	5	1	0
12	11	0	2	1	29	1	0	5	23	1	0
1	4	1	2	1	2	1	1	5	12	1	0
15	3	1	0	1	2	1	0	5	28	1	0
1	0	0	0	1	1	0	0	5	6	1	0
3	6	1	3	1	7	1	0	5	11	1	0
28	6	0	3	1	31	1	1	5	25	1	0
10	4	3	3	2	2	1	0	5	28	1	0
26	7	1	1	1	25	1	0	5	18	1	0
11	11	0	2	1	17	1	0	5	23	1	0
9	1	3	2	1	14	1	0	5	30	1	0
29	1	0	2	1	6	1	0	5	9	1	0
21	11	1	2	1	6	1	0	5	5	1	0
26	11	1	0	1	7	1	0	5	7	1	0
25	9	1	2	1	2	1	0	5	14	1	0
19	7	1	1	1	5	1	0	5	1	1	0
13	1	0	0	1	13	1	0	5	2	1	0
25	3	1	1	1	20	1	0	5	6	1	0
28	7	1	1	1	28	1	0	5	27	1	0
1	9	1	2	1	0	1	0	5	22	1	0
28	3	1	2	1	19	1	1	5	6	1	0
24	6	1	3	1	11	1	0	5	4	1	0
0	3	0	1	1	23	1	1	5	0	1	0
25	9	1	2	1	18	1	0	5	22	1	0
8	7	1	1	1	0	1	1	5	21	1	0
12	1	1	2	1	0	1	0	5	12	1	0
7	6	0	3	1	31	1	0	5	8	1	0
20	4	1	2	1	17	1	1	5	31	1	0
14	6	0	2	1	0	1	0	5	31	2	0
4	11	0	2	1	9	1	1	5	28	1	0
25	11	1	2	1	7	0	1	5	1	1	0
17	6	1	3	1	26	1	0	5	6	1	0
28	1	1	2	1	7	1	1	5	16	1	0
27	3	1	2	1	0	1	0	5	2	1	0
19	6	1	3	1	11	1	0	5	16	1	0
25	11	3	2	1	31	1	0	5	18	1	0
25	3	1	2	1	0	1	0	5	13	1	0
21	11	1	2	1	0	0	0	5	2	1	0
4	1	3	2	1	26	1	0	5	1	1	0
5	1	0	2	1	0	1	0	5	9	1	0
12	9	3	2	1	26	1	0	5	0	1	0
18	6	1	2	1	17	1	0	5	20	2	0
28	3	1	0	1	8	1	0	5	22	1	0
22	7	1	2	1	17	1	0	5	20	1	0
26	7	1	0	1	0	1	0	5	8	1	0
4	1	0	1	1	0	1	0	5	18	1	0
26	8	1	3	1	0	1	0	5	3	1	0
12	11	1	2	1	0	1	0	5	1	2	0
23	11	3	2	1	0	0	0	5	0	1	0
29	6	0	3	1	0	1	0	5	11	1	0
22	3	1	2	1	11	1	0	5	10	1	0
16	6	3	3	1	0	1	0	5	29	1	0
0	6	1	3	1	0	1	0	5	19	1	0
10	1	0	2	1	0	1	0	5	19	1	0
24	11	0	2	1	0	1	1	5	17	1	0
6	4	0	3	1	19	0	1	5	14	1	0
6	6	0	3	1	8	1	0	5	8	1	0
15	3	1	0	1	18	1	0	5	13	1	0
8	3	0	0	1	24	1	0	5	25	1	0
14	9	1	1	1	19	1	0	5	18	1	0
0	1	1	3	1	0	1	0	5	10	1	0
21	11	3	2	1	29	1	0	5	12	1	0
25	3	1	1	1	25	1	0	5	4	1	0
1	9	1	2	1	22	1	0	5	7	1	0
17	3	1	0	1	26	1	0	5	5	1	0
19	6	1	3	1	2	1	0	5	27	1	0
28	7	1	3	1	4	0	0	5	16	1	0
27	6	3	3	1	27	1	0	5	17	1	0
23	11	1	2	1	21	1	0	5	30	2	0
3	3	0	2	1	31	1	1	5	17	1	0
25	3	1	2	1	15	1	1	5	2	1	0
31	9	1	2	1	25	1	1	5	12	1	0
22	6	1	2	1	26	1	1	5	26	1	0
23	3	1	1	1	23	1	0	5	3	1	0
11	11	1	2	1	17	1	0	5	21	1	0
21	11	1	2	1	0	1	0	5	16	1	0
12	3	1	2	1	6	0	1	5	19	1	0
23	9	3	2	1	27	0	0	5	29	1	0
17	9	3	2	1	0	1	1	5	16	1	0
23	9	3	2	2	1	1	0	5	16	1	0
13	1	0	2	1	14	1	0	5	1	1	0
15	9	3	2	1	4	0	0	5	20	1	0
10	11	0	2	1	18	1	0	5	20	1	0
27	1	1	2	1	7	1	0	5	18	1	1
14	8	1	3	1	9	1	1	5	22	1	0
19	3	1	1	1	13	1	0	5	17	2	0
24	1	1	2	1	13	0	0	5	27	1	1
9	11	1	2	1	22	1	0	5	13	1	1
14	6	3	2	1	16	1	1	5	28	2	0
25	7	1	2	1	6	1	0	5	20	2	0
10	6	0	2	1	18	0	0	5	16	1	0
30	11	1	2	1	24	1	1	5	21	2	0
28	1	1	2	1	2	1	0	5	7	1	0
28	3	1	0	1	22	1	0	5	29	1	0
25	4	3	2	1	0	0	0	5	13	1	0
4	6	1	3	1	5	1	1	5	10	1	0
23	3	1	2	1	31	0	0	5	31	1	0
28	7	1	3	1	17	1	0	5	5	1	0
7	11	1	2	1	0	1	0	5	11	1	0
14	6	1	3	1	5	1	0	5	5	1	0
12	3	1	2	1	0	1	0	5	1	1	0
21	3	1	1	1	26	0	0	5	28	1	0
20	3	1	1	1	0	1	0	5	5	1	0
27	3	1	1	1	19	1	0	5	23	3	0
27	11	0	3	1	0	1	0	5	16	1	0
12	3	1	2	1	22	1	0	5	5	1	0
15	11	1	3	1	23	1	0	5	30	1	0
2	1	1	2	1	29	0	1	5	21	1	0
27	7	0	2	1	30	1	0	5	2	1	0
13	6	1	3	1	11	1	0	5	17	2	0
29	9	3	2	1	31	1	0	5	2	1	0
14	11	3	2	1	15	0	0	5	16	1	0
24	8	1	1	1	0	1	1	5	20	2	0
4	3	1	1	1	0	1	0	5	30	1	0
27	7	3	1	1	17	1	0	5	11	1	0
12	3	1	2	1	16	1	0	5	23	2	0
9	1	1	2	1	31	1	0	5	6	1	0
1	6	0	3	1	0	1	0	5	12	1	0
27	6	3	3	1	6	0	0	5	18	1	0
25	11	1	1	1	0	0	0	5	2	1	0
24	11	3	0	1	24	1	0	5	23	1	0
19	3	1	2	1	26	1	0	5	15	1	0
2	1	1	0	1	3	1	0	5	24	3	0
11	9	1	2	1	9	1	1	5	31	2	0
20	11	1	3	1	7	0	1	5	15	1	0
1	11	0	2	1	9	1	0	5	6	2	0
29	1	0	2	1	18	1	1	5	29	1	0
2	9	1	2	1	0	1	1	5	14	1	0
31	3	1	2	1	0	1	0	5	15	1	0
23	9	1	2	1	12	1	0	5	3	1	1
23	6	1	0	1	1	0	0	5	5	1	0
0	1	0	2	1	25	1	0	5	25	1	0
6	11	0	2	1	21	1	0	5	25	1	0
23	1	0	2	1	2	1	1	5	4	2	0
28	12	0	3	1	0	1	0	5	29	2	0
23	3	1	2	1	30	1	0	5	1	1	0
0	11	0	2	1	0	1	0	5	8	1	0
11	9	0	0	1	0	0	0	5	9	1	0
0	3	1	2	1	5	1	0	5	16	1	0
14	3	1	2	1	9	1	0	5	29	1	0
21	5	3	1	1	19	1	0	5	3	1	0
2	8	0	2	1	3	1	0	5	13	1	0
25	12	1	3	1	10	0	0	5	14	1	0
5	3	1	2	1	5	1	0	5	12	1	0
27	3	1	2	1	25	1	0	5	2	1	0
1	9	1	2	1	22	1	0	5	7	1	0
24	3	3	1	1	8	1	0	5	29	2	0
16	12	1	2	1	5	1	0	5	19	1	0
11	9	1	1	1	3	1	0	5	26	2	0
22	3	1	1	1	28	1	0	5	3	2	0
19	3	1	0	1	0	1	0	5	3	2	0
26	10	0	2	1	0	1	0	5	2	2	0
8	6	1	3	1	0	1	0	5	17	1	0
7	6	1	2	1	18	1	0	5	21	1	0
18	11	1	1	1	11	0	0	5	18	2	0
9	9	1	2	1	0	1	0	5	18	2	0
19	3	1	0	1	27	1	0	5	25	1	0
28	7	3	2	1	24	1	0	5	14	1	0
20	3	1	2	1	14	1	0	5	29	3	0
16	3	1	2	1	8	1	0	5	0	2	0
16	9	1	0	1	9	1	0	5	11	1	0
7	11	0	3	1	15	1	0	5	21	1	0
15	9	0	2	1	16	1	0	5	15	2	0
8	3	1	2	1	9	1	0	5	14	5	0
13	11	1	2	1	22	1	0	5	14	1	0
26	1	0	2	1	18	1	0	5	4	1	0
20	6	1	3	1	15	1	0	5	3	1	0
22	11	1	2	1	2	1	0	5	16	1	0
22	1	1	3	1	24	0	0	5	1	2	1
18	3	1	1	1	0	0	0	5	9	3	0
3	3	1	2	1	0	1	0	5	0	1	0
12	9	1	2	1	13	1	1	5	26	1	0
21	4	1	0	1	19	1	0	5	28	1	0
3	7	0	1	1	18	0	0	5	10	1	0
28	1	3	2	1	28	1	0	5	2	1	0
21	1	3	2	1	31	1	0	5	28	1	0
16	12	1	2	1	9	1	0	5	19	2	0
2	11	1	2	1	19	1	0	5	19	2	0
22	9	1	2	1	22	1	0	5	10	2	0
19	6	1	2	1	9	1	0	5	13	1	0
31	9	1	3	1	5	1	0	5	25	1	0
3	11	3	2	1	19	1	0	5	11	2	0
3	9	1	2	1	27	1	0	5	21	1	0
6	11	1	2	1	29	1	0	5	0	1	0
4	1	1	3	1	19	1	0	5	18	2	0
26	7	1	1	1	11	1	0	5	7	1	0
8	9	3	0	1	0	1	0	5	27	1	0
22	6	1	2	1	16	0	0	5	12	1	0
2	3	0	2	1	21	1	1	5	26	1	0
31	6	0	3	1	0	1	0	5	18	1	0
19	7	1	2	1	15	1	0	5	12	1	0
1	6	1	3	1	25	1	0	5	25	1	0
23	6	1	3	1	9	1	0	5	14	2	0
10	1	1	2	1	29	1	0	5	3	1	0
2	3	1	2	1	19	1	0	5	3	1	0
1	3	0	2	1	19	1	0	5	21	2	0
6	9	1	2	1	27	1	0	5	24	1	0
18	11	3	3	1	13	0	1	5	2	1	0
11	6	1	3	1	16	1	0	5	0	1	0
29	3	3	1	1	20	1	0	5	18	2	0
15	1	1	2	1	27	1	0	5	1	1	0
16	8	1	3	1	7	1	0	5	30	1	0
12	3	1	2	1	31	1	0	5	29	1	0
3	10	0	0	1	10	1	0	5	3	2	0
3	9	1	2	1	0	1	0	5	23	1	0
18	9	1	2	1	3	1	0	5	29	2	0
9	6	1	3	1	16	1	1	5	10	1	0
9	6	1	3	1	5	1	0	5	27	1	0
7	9	0	0	1	1	1	0	5	24	1	0
10	7	1	2	1	24	1	0	5	23	1	0
6	3	1	2	1	0	1	0	5	31	1	0
21	7	1	2	1	10	1	0	5	24	2	0
27	5	3	1	1	3	0	0	5	14	2	0
4	9	1	2	1	13	1	0	5	18	1	0
22	3	1	1	1	0	1	0	5	0	1	0
8	11	1	3	1	3	1	0	5	8	1	0
15	0	1	0	1	28	0	0	5	18	2	0
21	12	1	0	1	13	0	0	5	26	3	0
14	5	1	1	1	5	0	0	5	17	1	0
7	6	1	3	1	26	1	1	5	31	2	0
8	12	1	2	1	27	1	0	5	5	1	0
28	3	1	1	1	4	1	0	5	15	1	0
3	4	3	2	1	0	1	0	5	12	1	0
23	7	1	2	1	0	0	1	5	8	1	0
11	11	3	0	1	13	1	0	5	11	1	0
16	3	1	1	1	22	1	0	5	29	2	0
26	6	1	0	1	9	1	0	5	21	3	0
1	6	0	3	1	2	1	0	5	27	1	0
4	3	1	0	1	9	0	0	5	14	2	0
21	9	3	2	1	27	1	0	5	28	1	0
15	3	1	1	1	0	1	0	5	18	1	0
31	9	1	2	1	4	1	0	5	26	2	0
25	4	1	2	1	6	1	0	5	10	2	0
21	3	1	0	1	3	0	0	5	25	1	0
23	3	1	1	1	19	1	0	5	23	1	0
13	3	1	1	1	25	1	0	5	8	1	0
21	1	3	2	1	27	1	0	5	21	2	0
5	3	1	1	1	0	1	0	5	15	1	0
12	1	3	2	1	2	1	0	5	14	1	0
17	3	3	1	1	0	1	1	5	5	1	0
14	11	1	2	1	29	1	1	5	31	1	0
11	4	1	0	1	4	1	0	5	30	1	0
6	1	1	2	1	0	0	0	5	23	1	0
11	11	1	2	1	18	1	0	5	21	1	0
17	6	1	3	1	5	1	0	5	8	3	0
10	6	1	0	1	19	0	0	5	24	2	0
22	3	0	2	1	0	1	0	5	19	2	0
8	6	1	3	1	15	1	0	5	7	1	0
7	3	1	2	1	3	1	0	5	26	1	0
19	9	1	2	1	8	1	0	5	10	2	0
17	1	1	2	1	12	1	0	5	18	1	0
21	3	1	2	1	0	1	1	5	21	1	0
2	9	0	2	1	0	1	0	5	14	1	0
1	11	3	2	1	12	1	0	5	3	1	0
18	6	0	3	1	9	1	0	5	23	1	0
7	3	1	1	1	23	1	0	5	9	1	0
27	4	3	2	1	5	1	0	5	9	3	0
30	11	0	2	1	13	1	0	5	3	2	0
4	9	1	2	1	15	1	1	5	30	1	0
8	3	1	2	1	27	1	0	5	12	2	0
21	3	1	2	1	6	1	0	5	3	2	0
2	6	0	3	1	30	1	0	5	17	2	0
5	11	1	2	1	19	1	0	5	4	1	0
10	6	3	3	1	6	1	0	5	26	3	0
9	4	1	1	1	12	1	0	5	23	1	0
30	10	0	3	1	25	1	0	5	25	2	0
5	6	0	3	1	24	1	0	5	24	1	0
7	1	3	2	1	0	1	0	5	3	2	0
9	3	1	1	1	23	1	1	5	14	2	0
8	3	1	1	1	0	1	0	5	15	1	0
10	6	0	3	1	0	1	1	5	18	2	1
8	3	3	1	1	0	1	0	5	2	1	0
25	11	1	2	1	22	1	0	5	10	4	0
24	4	3	2	1	27	0	0	5	22	3	0
5	1	1	2	1	30	1	0	5	28	2	0
27	7	1	2	1	31	1	0	5	15	3	0
7	9	3	2	1	0	1	0	5	29	3	0
17	9	1	2	1	15	0	0	5	10	2	0
6	9	0	2	1	26	1	0	5	11	2	0
4	8	1	3	1	19	0	0	5	29	2	0
18	3	1	1	1	29	1	0	5	13	3	0
9	1	1	2	1	0	1	1	5	23	2	0
22	11	1	3	1	2	0	0	5	22	4	0
26	3	1	1	1	12	1	0	5	28	2	0
30	3	0	2	1	0	1	0	5	5	2	0
1	1	0	2	1	0	1	0	5	1	2	0
15	1	1	2	1	16	1	0	5	29	2	0
18	11	0	3	1	19	1	0	5	2	3	0
0	3	1	2	1	19	1	0	5	30	2	0
8	8	1	2	1	0	1	0	5	4	2	0
5	6	1	3	1	26	1	0	5	2	2	0
22	11	0	0	1	31	1	0	5	6	2	0
24	10	0	2	1	7	1	0	5	2	3	0
22	6	1	3	1	0	0	0	5	24	2	0
2	11	1	2	1	19	1	0	5	10	4	0
24	11	3	1	1	13	1	0	5	5	2	0
31	3	0	2	1	3	1	0	5	8	2	0
24	10	0	2	1	18	1	0	5	12	2	0
10	3	3	1	1	28	1	0	5	30	3	0
25	11	1	2	1	24	1	0	5	1	2	0
10	3	1	0	1	24	1	0	5	11	2	0
19	1	1	2	1	19	1	0	5	11	2	0
25	7	1	2	1	19	1	0	5	24	2	0
4	9	0	2	1	30	1	0	5	23	2	0
21	9	1	0	1	1	1	0	5	17	2	0
18	11	1	2	1	18	1	0	5	13	2	0
22	6	1	3	1	25	1	0	5	19	2	0
23	3	1	2	1	25	1	0	5	10	3	0
12	3	1	2	1	1	1	1	5	29	2	0
11	6	1	0	1	0	1	0	5	9	2	0
24	1	1	2	1	1	1	0	5	10	2	0
22	11	1	0	1	19	1	0	5	12	2	0
23	9	3	1	1	0	1	1	5	23	2	0
5	9	3	2	1	14	1	1	5	22	2	0
1	1	0	3	1	1	0	0	5	4	2	0
14	1	1	2	1	0	1	0	5	6	2	0
4	3	1	2	1	27	1	1	5	5	2	0
19	11	0	2	1	0	1	0	5	12	2	0
8	7	0	1	1	0	0	0	5	8	2	0
10	3	1	2	1	10	1	0	5	2	2	0
19	3	1	2	1	0	1	0	5	13	2	0
17	3	1	0	1	19	1	0	5	17	2	0
16	6	1	2	1	1	1	0	5	0	3	0
0	11	3	3	1	30	0	0	5	20	2	0
31	1	0	2	1	2	1	0	5	4	2	0
23	6	0	3	1	19	0	0	5	15	4	0
8	3	0	2	1	20	1	0	5	7	3	0
15	11	1	3	1	31	1	0	5	28	3	0
25	11	1	0	1	14	1	0	5	24	3	0
9	3	1	2	1	2	1	0	5	16	2	0
16	3	1	2	1	1	0	0	5	29	3	0
10	3	1	0	1	25	1	0	5	9	2	0
30	3	0	2	1	0	1	0	5	15	2	0
26	6	0	3	1	11	1	0	5	14	5	0
13	6	3	3	1	0	1	0	5	25	3	0
17	3	1	2	1	30	1	0	5	7	4	0
10	1	0	2	1	30	1	0	5	18	2	0
21	11	1	2	1	24	1	1	5	24	2	0
19	1	0	2	2	0	0	0	5	18	3	0
0	9	0	2	1	25	1	0	5	21	2	0
9	3	0	2	1	10	1	0	5	16	3	0
11	6	3	2	1	21	1	0	5	28	3	0
8	3	3	2	1	0	1	0	5	23	2	0
18	3	1	1	1	29	1	0	5	5	2	0
2	6	1	3	1	14	1	0	5	7	4	0
21	9	1	0	1	18	0	0	5	23	2	0
13	11	1	2	1	12	1	0	5	31	4	0
7	3	1	1	1	0	1	0	5	8	2	0
12	9	1	3	1	30	1	0	5	5	4	0
23	6	1	3	1	13	1	0	5	14	3	0
14	6	0	3	1	27	1	0	5	17	2	0
13	3	1	2	1	2	1	0	5	8	2	0
2	1	1	2	1	16	1	0	5	6	3	0
4	3	1	2	1	0	1	0	5	3	2	0
27	0	3	0	1	27	0	0	5	27	3	0
31	1	0	2	1	12	1	0	5	16	2	0
12	3	0	2	1	2	1	0	5	20	4	0
1	4	0	3	1	12	1	0	5	12	2	0
8	3	1	2	1	19	1	0	5	24	4	0
14	1	0	3	1	25	1	0	5	2	2	0
16	6	1	3	1	7	1	0	5	30	2	0
10	9	1	2	1	15	1	0	6	18	2	0
27	9	1	2	1	8	1	0	6	24	3	0
16	1	1	2	1	30	1	1	6	27	2	0
27	1	1	2	1	6	1	0	6	30	3	0
14	11	1	3	1	9	1	0	6	30	1	0
6	1	3	2	1	20	1	0	6	6	1	0
11	6	3	3	1	1	1	0	6	18	1	0
6	1	3	3	1	22	1	0	6	26	1	0
23	10	0	2	1	29	1	0	6	22	1	0
2	9	1	2	1	22	1	0	6	24	1	0
6	1	1	2	1	14	1	1	6	3	1	0
5	3	1	2	1	13	0	0	6	12	1	0
25	1	0	2	1	26	1	0	6	30	1	0
16	3	1	0	1	3	1	0	6	29	1	0
17	3	0	2	1	15	1	0	6	19	1	0
6	1	0	2	1	9	0	0	6	24	2	0
11	3	1	1	1	2	1	0	6	11	1	0
1	6	1	3	1	0	1	0	6	2	1	0
23	3	1	2	1	0	1	0	6	8	1	0
6	3	1	2	1	21	1	0	6	5	1	0
17	9	1	2	1	21	1	1	6	30	1	0
8	6	1	2	1	6	0	0	6	4	3	0
11	1	1	0	1	30	0	0	6	21	1	0
6	3	1	2	1	20	1	0	6	18	1	0
26	9	1	2	1	3	1	1	6	21	1	0
25	11	1	0	1	25	1	0	6	29	1	0
0	12	1	2	1	10	1	0	6	21	4	0
24	6	1	3	1	30	1	1	6	17	1	1
26	3	3	0	1	29	1	0	6	29	1	0
28	7	3	2	1	1	1	0	6	6	1	1
5	11	1	3	1	26	1	0	6	21	1	0
14	11	3	3	1	29	1	0	6	18	1	0
27	1	1	2	1	4	1	0	6	19	1	0
11	3	1	2	1	21	1	0	6	1	2	0
0	11	0	2	1	0	1	1	6	7	3	0
8	1	0	2	1	7	1	0	6	7	1	0
6	1	1	2	1	1	0	0	6	12	1	0
2	3	1	2	1	27	0	1	6	7	1	0
24	7	1	2	1	0	1	0	7	13	4	0
