# Supplementary material for: Privacy-preserving k-NN interpolation over two encrypted databases
Source: PeerJ Comput Sci. 2022 May 31;8:e965. doi: 10.7717/peerj-cs.965 (PMC9202633; doi:10.7717/peerj-cs.965)
Supplement: Supplemental Information 4 [file peerj-cs-08-965-s004.csv]

31	1	4	12	4	0	1	16	1	2	5	2
12	1	4	2	17	0	1	31	0	2	5	0
28	1	4	4	26	0	1	12	1	3	5	2
23	1	4	14	4	0	1	21	1	1	5	1
2	1	3	14	21	1	2	3	1	2	5	0
2	1	3	24	22	0	1	24	0	1	5	0
1	1	4	22	12	1	1	9	1	2	5	3
28	1	3	20	22	0	1	12	1	2	5	0
28	1	3	24	22	1	0	13	1	1	5	3
28	1	2	0	11	1	1	29	0	2	5	1
24	1	2	30	6	0	1	12	0	2	5	0
27	1	4	12	22	0	1	21	1	2	5	1
30	1	4	14	22	0	0	24	1	2	3	1
31	1	3	12	22	0	2	2	1	2	5	1
25	1	4	12	22	1	1	20	1	2	5	1
30	1	4	12	28	0	1	22	0	2	5	0
31	1	4	12	17	0	0	20	1	3	5	4
14	1	4	12	12	0	0	29	1	2	5	1
31	1	4	12	22	0	1	24	0	3	5	0
28	1	4	12	22	0	1	22	1	2	7	0
26	1	4	12	22	0	0	28	0	1	5	2
0	1	4	12	22	1	1	10	0	2	5	1
31	1	3	12	22	0	1	15	1	2	5	3
10	1	3	12	22	0	0	2	1	2	5	0
20	1	3	12	22	0	1	20	0	1	5	2
5	1	4	12	22	1	1	1	0	2	6	2
19	1	4	12	22	1	1	2	1	2	5	2
28	1	4	12	26	1	1	12	1	2	5	1
24	1	4	12	4	0	0	24	1	2	7	1
23	1	3	12	4	0	1	2	1	2	5	3
22	1	4	12	22	0	1	2	1	2	5	3
13	1	4	12	11	0	1	14	1	1	5	3
31	1	4	12	6	1	0	9	1	2	5	3
23	1	3	12	22	0	0	27	0	2	5	3
20	1	3	12	22	0	0	14	1	3	5	2
0	1	4	12	22	0	1	26	1	2	5	3
28	1	4	12	25	0	1	2	1	2	5	2
28	1	4	12	22	0	0	5	1	1	7	0
26	1	4	12	11	1	0	2	1	2	5	1
27	1	4	12	22	0	1	3	1	2	5	0
29	1	3	12	22	0	0	16	1	2	5	3
8	1	4	12	22	1	0	5	0	2	7	1
29	1	4	12	22	1	1	22	0	2	7	3
9	1	4	12	22	0	1	15	0	2	5	0
25	1	4	12	21	1	1	2	1	2	5	4
31	1	4	12	22	0	0	20	1	2	7	2
27	1	4	12	9	0	0	21	1	3	5	1
19	1	4	12	22	0	0	11	0	2	5	0
27	1	3	12	22	0	0	0	1	3	5	2
10	1	3	12	16	1	0	0	0	2	5	0
23	1	3	12	22	0	1	29	1	2	7	1
31	0	2	12	22	0	0	2	1	2	5	0
30	1	4	12	25	0	1	1	1	1	7	2
24	1	2	12	0	1	0	1	0	2	5	0
21	1	4	12	22	0	0	10	0	2	5	1
4	1	4	12	22	0	0	2	1	2	5	2
21	1	4	12	22	1	1	12	1	2	5	2
28	1	3	12	28	1	1	2	1	2	5	3
30	1	2	12	22	0	0	2	1	2	5	0
27	1	4	12	22	1	2	24	1	2	7	1
19	1	4	12	26	1	2	2	1	2	5	0
29	1	4	12	22	1	0	12	1	3	5	2
25	1	4	12	23	1	1	20	1	2	5	1
24	1	3	12	22	0	2	27	1	2	5	4
26	1	2	12	22	1	0	14	1	2	5	2
5	1	3	12	22	1	1	22	0	3	5	2
3	1	1	12	14	1	0	29	0	1	5	3
26	1	4	12	8	0	2	10	1	3	7	1
1	1	4	12	8	0	0	2	1	2	5	1
31	1	2	12	25	1	1	2	1	2	5	1
23	1	2	12	22	1	1	20	0	2	5	0
25	1	4	12	22	0	1	16	1	2	6	2
1	1	1	12	28	0	0	2	1	2	5	0
22	1	4	12	28	0	0	12	1	2	5	3
8	1	3	12	22	0	0	6	1	2	5	3
11	1	4	12	11	1	1	12	0	2	7	1
17	1	1	12	8	0	1	17	0	2	5	2
19	1	3	12	19	0	0	2	1	2	5	3
28	1	4	12	24	0	0	14	1	2	5	2
0	0	4	12	20	0	0	12	1	2	7	1
26	1	4	12	10	1	0	5	0	3	5	0
29	1	4	12	17	0	0	20	1	3	5	2
3	1	4	12	0	1	1	2	1	2	5	2
30	1	4	12	9	0	0	2	1	2	5	2
1	1	4	12	24	0	0	12	1	3	5	4
31	1	4	12	20	0	0	10	1	2	5	2
5	1	4	12	16	0	1	12	1	2	5	3
19	1	4	12	3	1	1	2	1	2	5	0
30	1	4	12	18	1	0	16	1	3	5	1
23	1	3	12	21	1	1	2	1	2	5	1
11	1	4	12	1	0	0	16	1	2	5	3
8	1	3	12	16	0	0	16	1	2	7	0
3	1	4	12	8	1	0	22	0	3	5	3
26	1	4	12	6	0	0	14	0	2	5	1
28	1	4	12	3	0	0	2	1	2	5	0
31	1	4	12	11	1	1	24	1	2	5	3
3	1	3	12	1	0	1	2	1	2	5	0
30	1	1	12	2	0	1	22	1	2	5	1
11	1	4	12	8	0	0	24	0	1	5	1
31	1	3	12	8	1	1	0	0	2	5	0
4	1	3	12	3	1	0	4	0	2	6	1
1	1	4	12	11	0	0	24	1	2	5	3
16	1	3	12	8	1	1	14	1	3	5	1
31	1	4	12	17	0	1	25	1	1	5	1
0	1	4	12	31	0	1	0	0	2	5	0
29	1	4	12	26	0	1	7	1	3	6	3
18	1	4	12	29	0	2	24	1	1	7	1
27	1	4	12	8	0	0	21	1	2	5	1
23	1	4	12	0	0	1	22	0	2	5	0
13	1	3	12	12	0	0	2	1	2	5	0
1	1	4	12	24	0	2	2	1	2	5	3
29	1	2	12	27	0	0	2	1	2	5	0
17	1	3	12	14	0	0	2	1	2	5	3
8	1	4	12	19	0	0	2	1	2	5	1
18	1	4	12	26	0	0	2	1	2	5	1
0	1	4	12	18	1	1	2	1	2	5	3
23	1	4	12	26	1	1	6	0	2	5	2
31	1	4	12	28	0	1	12	1	2	5	2
27	1	4	12	30	0	0	7	1	3	5	3
24	1	4	12	8	0	2	2	1	2	5	1
30	1	3	12	8	1	1	2	1	2	5	2
10	1	4	12	2	1	1	2	1	3	5	3
22	1	4	12	10	1	0	16	1	2	5	1
25	1	4	12	5	0	2	4	0	2	5	0
30	1	3	12	12	0	1	2	1	2	5	1
12	1	3	12	8	0	2	24	0	3	5	4
22	0	4	12	18	0	0	9	1	2	5	1
6	1	4	12	0	0	1	1	1	3	5	2
29	0	2	12	10	1	0	24	1	2	7	0
16	1	4	12	16	0	1	2	1	2	5	0
16	1	3	12	28	1	1	2	0	2	6	1
29	1	1	12	8	1	1	4	0	3	5	3
2	1	4	12	5	0	0	12	0	1	5	1
4	1	1	12	21	1	1	2	1	2	5	0
23	1	4	12	4	0	0	9	0	2	5	3
30	1	3	12	28	0	2	22	0	2	5	0
7	1	3	12	29	0	0	2	1	2	5	3
10	1	1	12	24	1	0	2	1	2	5	3
21	1	3	12	15	1	1	0	0	2	6	0
26	1	3	12	27	0	1	22	1	2	5	2
11	1	4	12	22	1	0	16	1	3	7	0
24	1	3	12	16	1	1	2	1	2	5	4
26	1	3	12	8	0	1	2	1	2	5	2
0	1	4	12	17	0	0	6	1	3	5	4
22	1	3	12	11	0	1	2	1	2	5	0
22	1	2	12	22	0	1	2	1	2	5	0
27	1	4	12	18	0	0	26	1	2	5	0
23	1	4	12	12	1	1	2	1	2	5	1
25	1	4	12	14	1	1	0	1	2	5	3
29	1	4	12	4	0	1	2	1	2	5	3
9	1	4	12	11	0	0	0	1	2	5	0
7	1	4	12	29	0	1	19	1	2	5	3
6	1	4	12	1	0	0	9	1	3	5	1
23	1	4	12	25	0	0	14	1	2	5	1
24	1	4	12	31	0	1	23	1	3	5	2
5	1	4	12	8	1	0	2	1	2	5	2
0	1	4	12	1	0	1	7	1	2	5	2
8	1	4	12	8	1	2	2	0	2	5	2
5	1	4	12	18	1	1	2	1	2	5	2
24	1	4	12	26	1	0	2	1	2	5	1
30	1	4	12	10	0	1	24	1	2	5	4
3	1	4	12	17	0	0	2	1	2	5	3
25	1	4	12	13	0	2	23	1	3	5	3
5	1	4	12	1	1	1	2	1	2	5	3
19	1	4	12	8	1	2	2	1	2	7	1
16	1	4	12	8	0	0	31	1	1	5	3
5	1	4	12	24	1	2	20	1	2	7	2
5	1	3	12	15	0	2	2	1	2	5	0
0	1	4	12	20	1	1	2	1	2	5	2
25	1	2	12	29	1	1	24	0	2	5	1
21	1	4	12	19	0	0	26	1	2	7	1
5	1	3	12	16	0	2	5	0	2	3	0
3	1	4	12	27	0	1	26	1	2	7	3
10	1	3	12	13	1	0	30	0	2	5	1
31	1	2	12	5	0	1	2	1	2	5	0
26	1	4	12	21	0	1	14	0	2	5	0
29	1	4	12	31	1	2	22	1	3	5	4
0	1	4	12	2	1	2	2	0	2	6	2
26	1	4	12	0	1	2	17	1	1	5	3
28	1	4	12	26	1	2	12	1	2	5	1
25	1	4	12	8	0	2	4	0	2	5	1
23	1	3	12	8	0	1	2	1	2	5	0
23	1	4	12	2	0	2	31	1	3	7	1
24	1	4	12	11	1	0	2	0	2	7	1
25	1	4	12	15	0	1	0	1	2	5	0
29	1	3	12	28	0	0	2	1	2	5	1
29	1	3	12	17	0	0	2	1	2	5	3
26	1	3	12	27	0	1	22	1	2	5	2
10	1	4	12	22	0	0	16	1	3	5	2
4	1	3	12	30	1	0	23	1	2	3	0
19	0	4	12	2	1	2	0	0	1	5	0
30	1	4	12	30	1	1	12	1	2	5	4
21	1	4	12	12	1	1	0	1	2	5	3
30	1	4	12	10	0	1	10	1	2	5	1
14	1	4	12	22	0	0	30	0	2	3	2
22	0	4	12	13	1	1	26	0	2	5	1
30	1	1	12	11	0	1	2	1	2	5	0
23	1	4	12	31	1	1	4	0	2	6	2
26	1	4	12	1	1	2	2	1	2	5	0
30	1	2	12	30	0	2	29	1	2	5	1
28	1	2	12	4	0	2	25	0	2	5	0
29	1	2	12	19	0	0	0	0	2	5	0
29	1	2	12	8	0	0	10	0	2	5	0
30	0	1	12	13	0	1	10	0	2	6	0
31	0	2	12	27	0	1	22	0	2	5	0
0	0	2	12	6	0	0	5	0	2	5	0
0	1	2	12	1	0	0	24	0	2	5	0
0	1	2	12	30	0	0	27	0	2	5	0
1	1	3	12	10	0	0	25	0	2	5	0
2	0	2	12	1	0	0	30	0	2	5	0
2	1	2	12	22	0	1	8	0	2	5	0
2	1	2	12	28	0	0	22	0	2	5	0
3	0	1	12	0	0	1	25	0	2	5	0
3	0	4	12	7	0	0	22	0	2	5	0
3	1	2	12	20	0	2	20	0	2	5	0
3	1	2	12	8	0	0	8	0	2	5	0
4	1	2	12	6	0	0	20	0	2	5	0
4	1	3	12	20	0	0	24	0	2	3	0
4	1	3	12	17	0	0	18	0	2	5	0
4	1	3	12	0	0	0	12	0	2	5	0
5	0	2	12	4	0	0	2	0	2	5	0
5	0	3	12	19	0	0	14	0	2	5	0
5	0	4	12	13	0	1	24	0	2	5	0
5	1	2	12	27	0	1	2	0	2	5	0
5	1	3	12	2	0	0	22	0	2	5	0
5	1	4	12	31	0	0	8	0	2	3	0
5	1	4	12	27	0	0	30	0	2	5	0
6	0	2	12	19	1	0	1	0	2	5	0
6	1	2	12	9	0	0	22	0	2	5	0
6	1	3	12	4	0	0	2	0	2	5	0
7	0	3	12	22	0	1	20	0	2	5	0
7	1	2	12	8	0	1	18	0	1	5	0
7	1	2	12	8	0	0	0	1	2	5	0
7	1	2	12	12	0	0	17	0	2	5	0
7	1	2	12	8	0	0	24	0	2	5	0
7	1	2	12	17	0	0	10	0	2	5	0
7	1	3	12	19	0	0	10	0	2	5	0
7	1	3	12	19	1	0	0	0	2	5	0
7	1	4	12	17	0	0	4	0	2	5	0
7	1	4	12	19	0	0	12	0	2	5	0
8	1	2	12	19	0	0	22	0	2	5	0
8	1	2	12	1	0	0	12	0	2	5	0
8	1	3	12	23	0	0	10	0	2	5	0
8	1	3	12	25	0	0	7	0	2	5	0
8	1	3	12	8	0	0	28	0	2	5	0
9	0	2	12	26	0	1	14	0	2	5	0
9	0	2	12	24	0	0	20	0	2	5	0
9	0	2	12	21	0	0	22	0	2	5	0
9	1	2	12	3	0	1	0	0	2	5	0
9	1	2	12	7	0	0	10	0	2	5	0
9	1	2	12	13	0	0	16	0	2	5	0
9	1	4	12	26	0	0	14	0	2	5	0
10	0	3	12	19	0	1	9	0	2	5	0
10	1	2	12	4	0	0	22	0	2	5	0
10	1	2	12	6	0	0	27	0	2	5	0
10	1	2	12	12	0	0	8	0	2	5	0
10	1	3	12	4	0	0	24	1	2	5	0
10	1	3	12	19	0	0	18	0	2	5	0
10	1	4	12	6	0	0	10	0	2	5	0
11	0	1	12	31	0	0	14	0	2	5	0
11	0	2	12	9	0	0	5	0	2	5	0
11	0	2	12	23	0	1	15	0	2	5	0
11	0	2	12	25	0	1	16	0	2	5	0
11	0	2	12	10	0	0	22	0	2	5	0
11	0	2	12	26	0	0	26	0	2	5	0
11	0	3	12	8	0	0	15	0	2	3	0
11	1	2	12	15	0	0	10	0	2	5	0
12	0	4	12	26	0	1	19	0	2	5	0
12	1	2	12	24	0	0	14	0	2	5	0
12	1	2	12	23	0	0	7	0	2	5	0
12	1	4	12	28	0	0	10	0	2	5	0
13	0	2	12	13	0	0	10	0	2	5	0
13	0	2	12	8	0	0	20	0	2	5	0
13	0	4	12	9	0	0	16	0	2	5	0
13	1	2	12	0	1	0	26	0	2	5	0
13	1	3	12	8	0	0	14	0	2	5	0
13	1	4	12	1	0	0	12	0	2	5	0
13	1	4	12	0	0	0	16	0	2	5	0
14	0	4	12	14	0	0	26	0	2	5	0
14	1	2	12	19	0	0	5	1	2	5	0
14	1	3	12	6	0	0	22	0	2	5	0
14	1	3	12	3	1	0	20	0	2	5	0
14	1	4	12	14	0	1	12	1	2	3	0
14	1	4	12	16	0	1	12	0	2	3	0
14	1	4	12	24	0	1	24	0	2	5	0
15	0	2	12	1	0	0	7	0	1	5	0
15	0	3	12	8	0	0	17	0	2	5	0
15	1	1	12	25	0	0	22	0	2	5	0
15	1	2	12	7	0	0	14	0	2	5	0
15	1	4	12	20	1	0	29	1	2	5	0
16	0	2	12	20	0	1	2	1	1	5	0
16	0	2	12	8	1	1	20	0	2	5	0
16	0	2	12	28	0	0	24	0	2	5	0
16	0	3	12	3	0	0	29	0	2	5	0
16	0	4	12	3	0	0	15	0	1	5	0
16	0	4	12	30	0	1	14	0	2	5	0
16	0	4	12	3	0	0	2	1	2	5	0
16	1	2	12	8	0	0	4	0	2	5	0
16	1	2	12	21	0	0	0	0	2	5	0
16	1	2	12	14	0	0	22	0	2	5	0
